# Supplementary material for: Da Yuan Yin Regulates Gut Microbiota and Improves Intestinal Injury in Sepsis
Source: Food Sci Nutr. 2026 Apr 3;14(4):e71456. doi: 10.1002/fsn3.71456 (PMC13051883; doi:10.1002/fsn3.71456)
Supplement: Supplementary file 2 — Table S2: fsn371456‐sup‐0002‐TableS2.xlsx. [file FSN3-14-e71456-s001.xlsx]

## Sheet: Table S2. lefse_results
Supplementary Table 2. p-values of differentially abundant taxa identified by LEfSe analysis
Taxa	Abundace	Group	LDA_score	Pvalue
Bacteria.Bacteroidetes.Bacteroidia.Bacteroidales.S24_7	5.68945	C	5.25366	0.00196476086261
Bacteria.Proteobacteria.Alphaproteobacteria.Rickettsiales	2.35443	C	5.02893	0.00318871672457
Bacteria.Tenericutes.Mollicutes.RF39	3.08381	C	4.1989	0.0302761609476
Bacteria.Bacteroidetes.Bacteroidia.Bacteroidales.Prevotellaceae.Prevotella	4.42558	C	4.1224	0.0343769049202
Bacteria.Actinobacteria.Actinobacteria.Bifidobacteriales.Bifidobacteriaceae.Bifidobacterium.Bifidobacterium_pseudolongum	2.85215	D	3.72539	0.00341006983977
Bacteria.Actinobacteria.Actinobacteria	3.10962	D	3.99972	0.0214298953742
Bacteria.Proteobacteria.Gammaproteobacteria.Pasteurellales	4.23274	D	3.86095	0.0356535006173
Bacteria.Proteobacteria.Gammaproteobacteria.Pasteurellales.Pasteurellaceae	4.23274	D	3.86095	0.0356535006173
Bacteria.Proteobacteria.Gammaproteobacteria.Pasteurellales.Pasteurellaceae.Aggregatibacter.Aggregatibacter_pneumotropica	4.20619	D	3.83577	0.0356535006173
Bacteria.Actinobacteria.Actinobacteria.Bifidobacteriales.Bifidobacteriaceae	2.86496	D	3.71188	0.00341006983977
Bacteria.Firmicutes.Bacilli.Lactobacillales	5.00855	G	4.65156	0.00122292862734
Bacteria.Firmicutes.Bacilli	5.00894	G	4.65161	0.00122292862734
Bacteria.Firmicutes.Bacilli.Lactobacillales.Enterococcaceae.Enterococcus	4.44225	G	4.10096	0.0015465399865
Bacteria.Firmicutes.Bacilli.Lactobacillales.Enterococcaceae	4.48171	G	4.13883	0.00177038861796
Bacteria.Firmicutes.Bacilli.Lactobacillales.Lactobacillaceae.Lactobacillus	4.83505	G	4.47365	0.00211819750021
Bacteria.Proteobacteria.Gammaproteobacteria.Enterobacteriales.Enterobacteriaceae	5.38779	M	5.16305	0.00287214075574
Bacteria.Proteobacteria.Gammaproteobacteria.Enterobacteriales	5.38779	M	5.16305	0.00287214075574
Bacteria.Proteobacteria.Gammaproteobacteria.Enterobacteriales.Enterobacteriaceae.Shigella	5.37225	M	5.14801	0.00312117429283
Bacteria.Proteobacteria.Gammaproteobacteria	5.38884	M	5.16386	0.00327212746495
Bacteria.Firmicutes.Erysipelotrichi.Erysipelotrichales.Erysipelotrichaceae._Eubacterium_._Eubacterium__dolichum	4.43633	M	4.11006	0.0104634670447
Bacteria.Firmicutes.Erysipelotrichi.Erysipelotrichales.Erysipelotrichaceae._Eubacterium_	4.43633	M	4.1099	0.0104634670447
Bacteria.Proteobacteria.Gammaproteobacteria.Enterobacteriales.Enterobacteriaceae.Xenorhabdus	3.25455	M	3.47688	0.0197146324421
Bacteria.Proteobacteria.Gammaproteobacteria.Pseudomonadales.Pseudomonadaceae.Pseudomonas	2.0278	M	4.45989	0.0202961092509
Bacteria.Verrucomicrobia.Verrucomicrobiae.Verrucomicrobiales.Verrucomicrobiaceae.Akkermansia	4.54111	M	4.31918	5.39756093655e-05
Bacteria.Verrucomicrobia.Verrucomicrobiae	4.54111	M	4.31918	5.39756093655e-05
Bacteria.Verrucomicrobia	4.54111	M	4.31918	5.39756093655e-05
Bacteria.Verrucomicrobia.Verrucomicrobiae.Verrucomicrobiales.Verrucomicrobiaceae.Akkermansia.Akkermansia_muciniphila	4.54111	M	4.31918	5.39756093655e-05
